# Supplementary material for: Clinical Severity of SARS-CoV-2 Omicron Variant Compared with Delta among Hospitalized COVID-19 Patients in Belgium during Autumn and Winter Season 2021–2022
Source: Viruses. 2022 Jun 14;14(6):1297. doi: 10.3390/v14061297 (PMC9227815; doi:10.3390/v14061297)
Supplement: Supplementary file 1 [file viruses-14-01297-s001.zip]

Archive with 1 entries (1 files):
- viruses-1740737-supplementary.pdf
